# Supplementary material for: Molecular Features in Lymphatic Metastases Reflect the Metastasis Mechanism of Lymph Nodes With Non-Small-Cell Lung Cancers
Source: Front Bioeng Biotechnol. 2022 Jul 18;10:909388. doi: 10.3389/fbioe.2022.909388 (PMC9341247; doi:10.3389/fbioe.2022.909388)
Supplement: Supplementary file 1 [file DataSheet3.xlsx]

## Sheet: genes
Gene	Function
MGA	https://www.ncbi.nlm.nih.gov/gene/23269
KRAS	https://www.ncbi.nlm.nih.gov/gene/3845
LRP1B	https://www.ncbi.nlm.nih.gov/gene/53353
MGA	https://www.ncbi.nlm.nih.gov/gene/23269
BRD4	https://www.ncbi.nlm.nih.gov/gene/23476
EGFR	https://www.ncbi.nlm.nih.gov/gene/1956
BRD4	https://www.ncbi.nlm.nih.gov/gene/23476
KRAS	https://www.ncbi.nlm.nih.gov/gene/3845
PIK3R1	https://www.ncbi.nlm.nih.gov/gene/5925
PIK3R1	https://www.ncbi.nlm.nih.gov/gene/5925
LRP1B	https://www.ncbi.nlm.nih.gov/gene/53353
EGFR	https://www.ncbi.nlm.nih.gov/gene/1956
KIT	https://www.ncbi.nlm.nih.gov/gene/3815
RB1	https://www.ncbi.nlm.nih.gov/gene/5925
NOTCH3	https://www.ncbi.nlm.nih.gov/gene/4854
NF2	https://www.ncbi.nlm.nih.gov/gene/4771
FANCG	https://www.ncbi.nlm.nih.gov/gene/2189
CREBBP	https://www.ncbi.nlm.nih.gov/gene/1387
HIST1H3I	https://www.ncbi.nlm.nih.gov/gene/8354
BIRC3	https://www.ncbi.nlm.nih.gov/gene/330
BLM	https://www.ncbi.nlm.nih.gov/gene/641
IDH2	https://www.ncbi.nlm.nih.gov/gene/3418
PARP1	https://www.ncbi.nlm.nih.gov/gene/142
PREX2	https://www.ncbi.nlm.nih.gov/gene/80243
SLIT2	https://www.ncbi.nlm.nih.gov/gene/9353
SMO	https://www.ncbi.nlm.nih.gov/gene/6608
ARID1A	https://www.ncbi.nlm.nih.gov/gene/8289
ARID1B	https://www.ncbi.nlm.nih.gov/gene/57492
CDKN1A	https://www.ncbi.nlm.nih.gov/gene/1026
AKT3	https://www.ncbi.nlm.nih.gov/gene/1000
CCND3	https://www.ncbi.nlm.nih.gov/gene/896
CDK12	https://www.ncbi.nlm.nih.gov/gene/51755
CIC	https://www.ncbi.nlm.nih.gov/gene/23152
FANCL	https://www.ncbi.nlm.nih.gov/gene/55120
GATA6	https://www.ncbi.nlm.nih.gov/gene/2627
HGF	https://www.ncbi.nlm.nih.gov/gene/3082
ICOSLG	https://www.ncbi.nlm.nih.gov/gene/23308
IFNGR1	https://www.ncbi.nlm.nih.gov/gene/3459
INHBA	https://www.ncbi.nlm.nih.gov/gene/3624
IRF4	https://www.ncbi.nlm.nih.gov/gene/3662
KDR	https://www.ncbi.nlm.nih.gov/gene/3791
PRKDC	https://www.ncbi.nlm.nih.gov/gene/5591
RECQL4	https://www.ncbi.nlm.nih.gov/gene/9401
SETBP1	https://www.ncbi.nlm.nih.gov/gene/26040
STAG2	https://www.ncbi.nlm.nih.gov/gene/10735
TBX3	https://www.ncbi.nlm.nih.gov/gene/6926
TP53	https://www.ncbi.nlm.nih.gov/gene/7157
ATR	https://www.ncbi.nlm.nih.gov/gene/545
CHD4	https://www.ncbi.nlm.nih.gov/gene/1108
IL7R	https://www.ncbi.nlm.nih.gov/gene/3575
KDM5A	https://www.ncbi.nlm.nih.gov/gene/5927
TET2	https://www.ncbi.nlm.nih.gov/gene/54790
TFRC	https://www.ncbi.nlm.nih.gov/gene/7037
ALOX12B	https://www.ncbi.nlm.nih.gov/gene/242
EPHA5	https://www.ncbi.nlm.nih.gov/gene/2044
SRC	https://www.ncbi.nlm.nih.gov/gene/6714
ASXL1	https://www.ncbi.nlm.nih.gov/gene/171023
FANCA	https://www.ncbi.nlm.nih.gov/gene/2175
FOXA1	https://www.ncbi.nlm.nih.gov/gene/3169
TCF3	https://www.ncbi.nlm.nih.gov/gene/6929
DNMT3A	https://www.ncbi.nlm.nih.gov/gene/1788
