# Supplementary material for: Molecular Features in Lymphatic Metastases Reflect the Metastasis Mechanism of Lymph Nodes With Non-Small-Cell Lung Cancers
Source: Front Bioeng Biotechnol. 2022 Jul 18;10:909388. doi: 10.3389/fbioe.2022.909388 (PMC9341247; doi:10.3389/fbioe.2022.909388)
Supplement: Supplementary file 3 [file DataSheet2.xlsx]

## Sheet: Patient information 
Patient ID	Sex	Smoking History (year)	Age	Smoking Status	Subtype	pTNM Stage
CN_01	Female	0	64	Never-smoking	Squamous cell carcinoma	IIIA
CN_02	Male	40	70	Smoking	Squamous cell carcinoma	IIIA
CN_03	Male	30	67	Off-smoking	Adenocarcinoma	IV
CN_04	Male	0	57	Never-smoking	Adenocarcinoma	IIIA
CN_05	Male	40	64	Smoking	Squamous cell carcinoma	IIIA
CN_06	Female	0	72	Never-smoking	Adenocarcinoma	IIA
CN_07	Male	30	47	Smoking	Squamous cell carcinoma	IIIA
CN_08	Male	20	51	Smoking	Sarcomatoid carcinoma	IIB
CN_09	Male	30	59	Smoking	Sarcomatoid carcinoma	IIIA
CN_10	Male	30	73	Off-smoking	Squamous cell carcinoma	IIIB
CN_11	Male	30	71	Off-smoking	Squamous cell carcinoma	IIB
CN_12	Male	20	63	Smoking	Squamous cell carcinoma	IIIA
CN_13	Male	30	55	Smoking	Large cell carcinoma	II
CN_14	Male	40	72	Smoking	Squamous cell carcinoma	IIIA
CN_15	Male	40	67	Smoking	Adenocarcinoma	IIIA

## Sheet: Sample  information
Patient ID	Sample ID	Cancer Type	Sample Type	Matched Status	TMB (nonsynonymous)	Mutation Counts	Smoking Status
CN_01	CN_01_P	NSCLC	Primary	Matched	6.3	8	Never-smoking
CN_01	CN_01_LN	NSCLC	Lymph nodes metastasis	Matched	4.7	5	Never-smoking
CN_02	CN_02_P	NSCLC	Primary	Matched	8.7	12	Smoking
CN_02	CN_02_LN	NSCLC	Lymph nodes metastasis	Matched	7.9	8	Smoking
CN_03	CN_03_P	NSCLC	Primary	Matched	3.9	6	Off-smoking
CN_03	CN_03_LN	NSCLC	Lymph nodes metastasis	Matched	4.7	9	Off-smoking
CN_04	CN_04_P	NSCLC	Primary	Matched	0.8	2	Never-smoking
CN_04	CN_04_LN	NSCLC	Lymph nodes metastasis	Matched	1.6	2	Never-smoking
CN_05	CN_05_P	NSCLC	Primary	Matched	13.7	13	Smoking
CN_05	CN_05_LN	NSCLC	Lymph nodes metastasis	Matched	13.2	14	Smoking
CN_06	CN_06_P	NSCLC	Primary	Matched	5.7	7	Never-smoking
CN_06	CN_06_LN	NSCLC	Lymph nodes metastasis	Matched	4.9	7	Never-smoking
CN_07	CN_07_P	NSCLC	Primary	Matched	4.8	11	Smoking
CN_07	CN_07_LN	NSCLC	Lymph nodes metastasis	Matched	4	10	Smoking
CN_08	CN_08_P	NSCLC	Primary	Matched	3.3	2	Smoking
CN_08	CN_08_LN	NSCLC	Lymph nodes metastasis	Matched	20.1	23	Smoking
CN_09	CN_09_P	NSCLC	Primary	Matched	7.9	13	Smoking
CN_09	CN_09_LN	NSCLC	Lymph nodes metastasis	Matched	1.6	4	Smoking
CN_10	CN_10_P	NSCLC	Primary	Matched	11.1	15	Off-smoking
CN_10	CN_10_LN	NSCLC	Lymph nodes metastasis	Matched	10.4	14	Off-smoking
CN_11	CN_11_P	NSCLC	Primary	Matched	15.5	20	Off-smoking
CN_11	CN_11_LN	NSCLC	Lymph nodes metastasis	Matched	12.2	19	Off-smoking
CN_12	CN_12_P	NSCLC	Primary	Matched	3.2	6	Smoking
CN_12	CN_12_LN	NSCLC	Lymph nodes metastasis	Matched	5.6	7	Smoking
CN_13	CN_13_P	NSCLC	Primary	Matched	10.3	13	Smoking
CN_13	CN_13_LN	NSCLC	Lymph nodes metastasis	Matched	10.2	14	Smoking
CN_14	CN_14_P	NSCLC	Primary	Matched	10.7	16	Smoking
CN_14	CN_14_LN	NSCLC	Lymph nodes metastasis	Matched	1	2	Smoking
CN_15	CN_15_P	NSCLC	Primary	Matched	7.3	10	Smoking
CN_15	CN_15_LN	NSCLC	Lymph nodes metastasis	Matched	0	2	Smoking
